# Supplementary material for: Nationwide patient registry for GNE myopathy in Japan
Source: Orphanet J Rare Dis. 2014 Oct 11;9:150. doi: 10.1186/s13023-014-0150-4 (PMC4203883; doi:10.1186/s13023-014-0150-4)
Supplement: Additional file 1: Table S1. — Genotyping. ED = Glucosamine (UDP-N-acetyl)-2-epimerase domain, KD = N-acetylmannosamine kinase domain. There were more participants who were either homozygous for p.V572L or heterozygous for p.D176V/p.V572L compared to those with other mutations. Although p.D176V was the second most frequent mutation, there was only one participant in the registry who was homozygous for p.D176V. [file 13023_2014_150_MOESM1_ESM.xlsx]

## Sheet: Sheet1
Domain			mutation	n
ED/ED	Total			24
		Homozygote		4
			p.C13S homozygote	3
			p.D176V homozygote	1
		Compound heterozygote		20
			p.D176V/p.I178M	1
			p.D176V/p.F233S	1
			p.D176V/p.R246Q	1
			p.D176V/p.R255E	1
			p.D176V/p.R255Q	1
			p.D176V/p.I298T	1
			p.D176V/p.R321C	1
			p.D176V/p.V331A	1
			p.D176V/p.Q219K	1
			p.D176V/(c.769+4A>G)	1
			p.D176V/(c.769+A>G)	1
			p.D176V/(c.983-1delG)	1
			p.Ｉ133Ｆ/p.D176V	1
			p.P27L/p.D176V	2
			p.R129Q/p.D176V	1
			p.R129X/p.D176V	1
			p.R129Q/p.R277C	2
			p.H132Q/p.D176V	1
ED/KD	Total			47
		Compound heterozygote		47
			p.C13S/p.V572L	1
			p.C13S/p.I587N	1
			p.C13S/p.A631V	1
			p.D176V/p.R420X	1
			p.D176V/p.K427N	1
			p.D176V/p.I472T	1
			p.D176V/p.G568S	1
			p.D176V/p.V572L	24
			p.D176V/p.C579Y	1
			p.D176V/p.A600E	1
			p.D176V/p.L603F	1
			p.D176V/p.H626R	1
			p.D176V/p.G708S	3
			p.G295D/p.A631V	3
			p.I146V/p.V572L	1
			p.M29R/p.V572L	1
			p.R8X/p.V572L	1
			p.R101H/p.V572L	1
			p.R129fs/p.V572L	1
			p.R277G/p.V572L	1
KD/KD	Total			46
		Homozygote		35
			p.V572L homozygote	32
			p.A630T homozygote	1
			p.M712T homozygote	2
		Compound heterozygote		11
			p.R420X/p.V572L	1
			p.V421A/V572L	2
			p.V421A/p.N635K	1
			p.C453F/V572L	1
			(c.1411+5G>A)/p.V572L	2
			p.V572L/p.V572del	1
			p.V572L/p.A591T	1
			p.V572L/p.A662V	1
			p.V572L/p.A630fs	1
ED/-	Total			4
		Heterozygote		4
			p.D176V heterozygote	3
			p.V572L heterozygote	1
