# Supplementary material for: Nationwide patient registry for GNE myopathy in Japan
Source: Orphanet J Rare Dis. 2014 Oct 11;9:150. doi: 10.1186/s13023-014-0150-4 (PMC4203883; doi:10.1186/s13023-014-0150-4)
Supplement: Additional file 2: Table S2. — Allelic frequency. p.V572L was the most frequent mutation. [file 13023_2014_150_MOESM2_ESM.xlsx]

## Sheet: Sheet1
	n	%
V572L	106	46.087
D176V	58	25.2174
C13S	9	3.91304
A631V	4	1.73913
M712T	4	1.73913
R129Q	3	1.30435
G295D	3	1.30435
V421A	3	1.30435
G708S	3	1.30435
P27L	2	0.869565
R277C	2	0.869565
R420X	2	0.869565
A630T	2	0.869565
R8X	1	0.434783
M29R	1	0.434783
R101H	1	0.434783
R129X	1	0.434783
H132Q	1	0.434783
I146V	1	0.434783
I178M	1	0.434783
Q219K	1	0.434783
F233S	1	0.434783
R246Q	1	0.434783
R255E	1	0.434783
R255Q	1	0.434783
I133Ｆ	1	0.434783
R277G	1	0.434783
I298T	1	0.434783
R321C	1	0.434783
V331A	1	0.434783
C453F	1	0.434783
I472T	1	0.434783
K472N	1	0.434783
G568S	1	0.434783
C579Y	1	0.434783
I587N	1	0.434783
A591T	1	0.434783
A600E	1	0.434783
L603F	1	0.434783
H626R	1	0.434783
N635K	1	0.434783
A662V	1	0.434783
